# Supplementary material for: Viral load of SARS‐CoV‐2 Omicron BA.5 is lower than that of BA.2 despite the higher infectivity of BA.5
Source: Immun Inflamm Dis. 2023 Feb 16;11(2):e783. doi: 10.1002/iid3.783 (PMC9933202; doi:10.1002/iid3.783)
Supplement: Supplementary file 1 — Supplementary table. The list of cycle‐to‐threshold (Ct) values and copy numbers of all samples (n = 690). [file IID3-11-e783-s001.xlsx]

## Sheet: data_20230116
#	Type	Sex	Viral RNA (copies/μL)	Ct value
1	BA.1	Female	388687	16.9
2	BA.1	Female	6656	23.3
3	BA.1	Female	188770	16.585
4	BA.1	Male	21	32.976
5	BA.1	Female	524	27.3
6	BA.1	Male	470327	16.6
7	BA.1	Male	11	33.4
8	BA.1	Male	833297	15.7
9	BA.1	Female	3611800	15.867
10	BA.1	Male	364754	17
11	BA.1	Male	5162	23.7
12	BA.1	Female	5861	23.5
13	BA.1	Female	646249	16.1
14	BA.1	Male	71575	21.115
15	BA.1	Female	315710	20.144
16	BA.1	Male	95518	21.57
17	BA.1	Male	21988	23.323
18	BA.1	Male	159661	18.3
19	BA.1	Male	118470	20.033
20	BA.1	Female	31379	20.9
21	BA.1	Male	19984	21.6
22	BA.1	Female	37253	20.6
23	BA.1	Male	10518	22.6
24	BA.1	Male	74001	19.5
25	BA.1	Male	145600	20.312
26	BA.1	Male	1004200	17.294
27	BA.1	Male	229230	19.603
28	BA.1	Male	549330	18.237
29	BA.1	Male	50470	21.968
30	BA.1	Male	1275200	16.92
31	BA.1	Female	65584	19.7
32	BA.1	Male	39446	20.5
33	BA.1	Male	19606	21.6
34	BA.1	Female	595	27.1
35	BA.1	Female	282879	17.4
36	BA.1	Male	481610	18.052
37	BA.2	Male	130800	19.923
38	BA.1	Male	10533	23.541
39	BA.1	Male	110110	20.171
40	BA.1	Female	688652	16
41	BA.1	Male	102329	19
42	BA.1	Male	14269	22.1
43	BA.1	Male	50863	20.1
44	BA.1	Female	219381	17.8
45	BA.1	Male	5500	23.6
46	BA.1	Male	61546	19.8
47	BA.1	Male	15414000	17.098
48	BA.1	Male	2161723	14.2
49	BA.1	Male	123823	18.7
50	BA.1	Male	90116	19.2
51	BA.1	Male	219381	17.8
52	BA.1	Female	181301	18.1
53	BA.2	Male	181301	18.1
54	BA.1	Male	78	30.3
55	BA.1	Male	29	33.373
56	BA.1	Female	1462800	18.212
57	BA.1	Female	3639000	16.937
58	BA.1	Female	414190	16.8
59	BA.1	Male	720	26.8
60	BA.1	Male	57	30.8
61	BA.1	Female	3525	24.3
62	BA.1	Female	1197	26
63	BA.1	Male	159661	18.3
64	BA.1	Female	193197	18
65	BA.1	Male	140605	18.5
66	BA.1	Male	683160	16.821
67	BA.1	Female	35	32.221
68	BA.1	Male	302280	18.093
69	BA.1	Male	586750	17.928
70	BA.1	Male	1448	26.474
71	BA.1	Male	2348100	15.954
72	BA.1	Female	394480	18.493
73	BA.1	Male	25281	21.2
74	BA.1	Female	4003	24.1
75	BA.1	Female	10	33.6
76	BA.1	Male	116198	18.8
77	BA.2	Male	767	26.7
78	BA.2	Female	3260500	15.879
79	BA.1	Female	2514900	16.255
80	BA.1	Female	205873	17.9
81	BA.1	Male	282879	17.4
82	BA.1	Female	32599	20.8
83	BA.1	Male	9382900	14.088
84	BA.1	Female	5845	30.8
85	BA.1	Female	5	34.6
86	BA.1	Male	7093	23.2
87	BA.1	Male	5500	23.6
88	BA.1	Female	2303563	16.2
89	BA.1	Female	57	30.8
90	BA.1	Male	193197	18
91	BA.1	Male	1990	25.2
92	BA.1	Male	4266	24
93	BA.1	Male	5162	23.7
94	BA.1	Female	10	33.5
95	BA.1	Female	14	33
96	BA.1	Female	12	33.3
97	BA.1	Female	8872	23.17
98	BA.1	Male	1110	29.3
99	BA.1	Male	817	26.6
100	BA.1	Male	16203	21.9
101	BA.1	Female	928	26.4
102	BA.1	Female	22264	21.4
103	BA.1	Female	3663200	17.126
104	BA.1	Female	461	27.5
105	BA.1	Male	34738	20.7
106	BA.1	Male	96028	19.1
107	BA.1	Male	149830	18.4
108	BA.1	Female	1300900	13.651
109	BA.1	Female	732340	14.583
110	BA.1	Male	143370	17.227
111	BA.1	Female	193197	18
112	BA.1	Male	946237	15.5
113	BA.1	Female	4	34.9
114	BA.1	Male	4	34.9
115	BA.2	Female	492	27.4
116	BA.1	Female	10	33.6
117	BA.1	Female	12239000	12.019
118	BA.1	Female	4210	24.384
119	BA.1	Female	100	29.9
120	BA.1	Female	534072	16.4
121	BA.2	Female	1074484	15.3
122	BA.1	Male	2913	24.6
123	BA.1	Female	244	28.5
124	BA.1	Male	15	32.9
125	BA.2	Female	946237	15.5
126	BA.1	Male	153	32.4
127	BA.1	Female	102329	19
128	BA.2	Male	30308000	14.019
129	BA.1	Female	833297	15.7
130	BA.1	Female	11792	22.4
131	BA.1	Male	2161723	14.2
132	BA.1	Female	100	29.9
133	BA.1	Male	3308	24.4
134	BA.1	Male	3525	24.3
135	BA.1	Male	817	26.6
136	BA.1	Male	5	34.6
137	BA.1	Male	193197	18
138	BA.1	Male	634	27
139	BA.1	Female	8589500	15.635
140	BA.1	Female	3560900	16.778
141	BA.1	Male	2408	24.9
142	BA.1	Female	39446	20.5
143	BA.1	Female	34	31.6
144	BA.1	Male	1476386	14.8
145	BA.2	Male	2028617	14.3
146	BA.1	Female	606457	16.2
147	BA.1	Female	25281	21.2
148	BA.1	Female	4546	23.9
149	BA.1	Female	26940	21.1
150	BA.1	Male	646249	16.1
151	BA.1	Male	321218	17.2
152	BA.1	Male	3308	24.4
153	BA.1	Female	26744	22.651
154	BA.1	Male	1031600	17.004
155	BA.1	Male	481	28.861
156	BA.2	Male	618110	17.796
157	BA.2	Male	11433	23.964
158	BA.1	Male	5670500	14.37
159	BA.1	Male	1752	25.4
160	BA.1	Female	122850	19.35
161	BA.1	Male	491880	17.435
162	BA.1	Male	606457	16.2
163	BA.1	Female	1123	26.1
164	BA.2	Female	9078205	15.2
165	BA.1	Male	0.5	36.44
166	BA.1	Female	501187	16.5
167	BA.1	Male	54200	20
168	BA.1	Female	4	35
169	BA.1	Male	7	34.2
170	BA.1	Female	4	35
171	BA.1	Male	534072	16.4
172	BA.1	Male	4	34.9
173	BA.2	Male	1517050	18
174	BA.1	Male	733838	15.9
175	BA.1	Male	13391	22.2
176	BA.2	Male	1543	25.6
177	BA.1	Female	43	34.4
178	BA.1	Male	219381	17.8
179	BA.1	Male	661074	19.3
180	BA.2	Male	25	32.401
181	BA.1	Female	536800	18.341
182	BA.1	Female	9745	22.7
183	BA.1	Male	193197	18
184	BA.1	Female	864150	16.689
185	BA.1	Male	994	26.996
186	BA.2	Female	233776	17.7
187	BA.2	Male	79360	19.4
188	BA.1	Male	1676486	14.6
189	BA.1	Male	2913	24.6
190	BA.1	Male	30	31.8
191	BA.2	Female	4349106	13.1
192	BA.1	Male	441367	16.7
193	BA.1	Male	22264	21.4
194	BA.2	Female	313190	19.059
195	BA.1	Female	1	33.769
196	BA.1	Male	4003	24.1
197	BA.1	Female	817	26.6
198	BA.1	Female	65584	19.7
199	BA.1	Male	406	27.7
200	BA.1	Male	74473	19.5
201	BA.1	Male	215	28.7
202	BA.1	Male	8582	22.9
203	BA.2	Female	1511300	17.959
204	BA.1	Female	381	27.8
205	BA.2	Female	264890	21.39
206	BA.2	Female	30591	20.9
207	BA.2	Female	1074484	15.3
208	BA.1	Male	8054	23
209	BA.1	Male	0.5	42.5
210	BA.2	Female	1300170	15
211	BA.1	Male	4	34.8
212	BA.1	Male	65584	19.7
213	BA.2	Female	1476386	14.8
214	BA.1	Male	7919300	16.925
215	BA.1	Male	13532000	16.261
216	BA.1	Male	950450	19.55
217	BA.2	Male	1220113	15.1
218	BA.2	Male	17	35.8
219	BA.1	Male	265461	17.5
220	BA.1	Male	61546	20.8
221	BA.1	Female	1	37.1
222	BA.1	Male	96028	19.1
223	BA.1	Female	26940	21.1
224	BA.1	Male	19606	21.6
225	BA.2	Male	20	32.4
226	BA.1	Female	15	32.9
227	BA.2	Male	5	34.6
228	BA.1	Male	501187	16.5
229	BA.1	Male	8054	23
230	BA.2	Male	414190	16.8
231	BA.2	Male	28674774	13.4
232	BA.2	Female	364060	19.31
233	BA.1	Male	2396400	16.519
234	BA.1	Male	342295	17.1
235	BA.2	Female	16	32.8
236	BA.2	Female	265461	17.5
237	BA.2	Female	11	33.476
238	BA.2	Female	265461	17.5
239	BA.2	Male	20893	21.5
240	BA.2	Female	1752	25.4
241	BA.2	Female	2303563	14.1
242	BA.2	Female	5260100	15.356
243	BA.2	Male	301439	17.3
244	BA.2	Female	396506	20.1
245	BA.2	Male	26789	14.957
246	BA.1	Female	65584	19.7
247	BA.2	Female	49169	22.005
248	BA.1	Female	10996387	14.9
249	BA.2	Male	887973	15.6
250	BA.2	Male	388687	16.9
251	BA.2	Male	942	28.943
252	BA.1	Female	3	35.6
253	BA.2	Male	37017	20.6
254	BA.1	Male	7989139	15.4
255	BA.2	Male	5162	23.7
256	BA.2	Female	30591	20.9
257	BA.2	Female	558	27.2
258	BA.2	Female	1385479	14.9
259	BA.2	Male	1074484	15.3
260	BA.2	Female	32599	20.8
261	BA.2	Male	13391	22.2
262	BA.2	Female	50962415	12.5
263	BA.2	Male	2372739	17.3
264	BA.1	Male	28874	24.2
265	BA.2	Male	102329	19
266	BA.2	Female	282879	17.4
267	BA.2	Female	5582100	16.691
268	BA.2	Male	57142000	13.631
269	BA.2	Male	96028	19.1
270	BA.2	Male	219381	17.8
271	BA.2	Male	12	33.2
272	BA.2	Female	5	34.5
273	BA.1	Female	1	36.9
274	BA.2	Female	990050	18.094
275	BA.1	Male	2566	24.8
276	BA.1	Male	1	37
277	BA.2	Female	1	36.7
278	BA.2	Female	1197	26
279	BA.2	Male	138060	20.324
280	BA.2	Male	49116000	12.225
281	BA.2	Female	54200	20
282	BA.2	Female	170137	18.2
283	BA.2	Male	249115	17.6
284	BA.1	Female	9	33.7
285	BA.2	Male	6697500	14.414
286	BA.2	Male	361650	18.466
287	BA.2	Male	4538800	14.954
288	BA.2	Female	360510	18.47
289	BA.2	Male	282879	17.4
290	BA.2	Male	7494627	15.5
291	BA.2	Male	140605	18.5
292	BA.2	Female	5542300	13.825
293	BA.2	Female	57756	19.9
294	BA.2	Male	1123	26.1
295	BA.2	Female	205873	17.9
296	BA.2	Male	109044	18.9
297	BA.2	Female	249115	17.6
298	BA.2	Female	20	32.4
299	BA.2	Male	109044	18.9
300	BA.2	Female	73	31.494
301	BA.1	Male	6	37.6
302	BA.2	Male	3	38.7
303	BA.2	Male	321218	17.2
304	BA.2	Female	69888	19.6
305	BA.2	Female	1	37.4
306	BA.1	Female	107	29.8
307	BA.2	Male	90116	19.2
308	BA.2	Male	2008	25.379
309	BA.2	Female	193197	18
310	BA.2	Male	441367	16.7
311	BA.2	Female	1644	25.5
312	BA.2	Male	34	31.547
313	BA.2	Male	84567	19.3
314	BA.2	Female	233776	17.7
315	BA.2	Male	25	32.937
316	BA.2	Female	406590	13.144
317	BA.2	Male	1786488	14.5
318	BA.2	Female	123823	18.7
319	BA.2	Male	1219600	15.434
320	BA.2	Male	151	29.878
321	BA.2	Male	83	30.2
322	BA.2	Male	342295	17.1
323	BA.2	Male	219381	17.8
324	BA.2	Female	4495210	16.3
325	BA.2	Male	12	33.2
326	BA.2	Male	72326	16.541
327	BA.2	Male	833297	15.7
328	BA.2	Female	2028617	14.3
329	BA.2	Female	1220113	15.1
330	BA.2	Female	1300170	15
331	BA.2	Male	30591	20.9
332	BA.2	Female	50	31
333	BA.2	Female	58638	18.907
334	BA.2	Female	1183	29.2
335	BA.2	Female	301439	17.3
336	BA.2	Male	2	35.8
337	BA.2	Male	3	35.3
338	BA.2	Male	1074484	15.3
339	BA.2	Male	265461	17.5
340	BA.2	Male	946237	15.5
341	BA.2	Female	989	26.3
342	BA.2	Male	109044	18.9
343	BA.2	Female	3	35.4
344	BA.2	Male	558	27.2
345	BA.2	Male	8	33.8
346	BA.2	Female	646249	16.1
347	BA.2	Female	1	36.8
348	BA.2	Male	0.5	39.548
349	BA.2	Female	7005	23.515
350	BA.1	Male	44	31.2
351	BA.2	Male	189	28.9
352	BA.2	Male	2734	24.7
353	BA.2	Male	0.5	38.38
354	BA.2	Male	68	30.471
355	BA.2	Male	4	34.8
356	BA.1	Female	1	38
357	BA.2	Female	19606	21.6
358	BA.2	Male	2	36.2
359	BA.2	Male	1300170	15
360	BA.2	Male	5162	23.7
361	BA.2	Female	25	32.1
362	BA.2	Female	598370	14.184
363	BA.2	Female	1074484	15.3
364	BA.2	Female	181301	18.1
365	BA.2	Male	3	35.3
366	BA.2	Male	116198	18.8
367	BA.2	Female	3	35.2
368	BA.2	Female	1573258	14.7
369	BA.2	Male	606457	16.2
370	BA.2	Male	4027	22.047
371	BA.2	Female	46916	18.2
372	BA.2	Female	2161723	14.2
373	BA.2	Female	633403	13.8
374	BA.2	Male	17163	19.9
375	BA.2	Female	3711077	16.6
376	BA.2	Male	15248	20.1
377	BA.2	Male	153151	16.2
378	BA.2	Female	309	31.3
379	BA.2	Male	656670	15.358
380	BA.2	Female	9499	20.9
381	BA.2	Female	159700	17.037
382	BA.2	Female	541820	14.918
383	BA.2	Male	29374	19.974
384	BA.2	Male	2910	22.9
385	BA.2	Female	41681	18.4
386	BA.2	Female	23070	19.4
387	BA.2	Female	2391100	15.739
388	BA.2	Female	8486100	13.888
389	BA.5	Female	112	28.4
390	BA.5	Male	59	29.5
391	BA.5	Male	46	29.9
392	BA.5	Male	75308	17.4
393	BA.5	Female	589	25.6
394	BA.5	Male	70982	17.5
395	BA.5	Male	689400	12.618
396	BA.5	Female	307810	14.324
397	BA.5	Male	2373	24.615
398	BA.5	Male	725720	12.51
399	BA.5	Female	246	29.624
400	BA.5	Female	371938	14.7
401	BA.5	Female	1518	24
402	BA.5	Male	128248	16.5
403	BA.5	Female	205859	15.7
404	BA.5	Male	1611	23.9
405	BA.5	Female	44221	18.3
406	BA.5	Male	470327	16.6
407	BA.5	Male	444161	14.4
408	BA.5	Male	193197	18
409	BA.5	Male	78	30.3
410	BA.5	Male	389	26.3
411	BA.5	Female	342295	17.1
412	BA.5	Male	781988	15.8
413	BA.5	Male	4495210	16.3
414	BA.5	Female	9078205	15.2
415	BA.5	Female	46916	18.2
416	BA.5	Female	3475	22.6
417	BA.5	Male	25967	19.2
418	BA.5	Male	330438	14.9
419	BA.5	Female	136063	16.4
420	BA.5	Male	101226	16.9
421	BA.5	Female	91201	22.4
422	BA.5	Male	14198746	14.5
423	BA.5	Female	6661	21.5
424	BA.5	Female	22207517	13.8
425	BA.5	Male	5258	21.9
426	BA.5	Male	1518	24
427	BA.5	Female	17198873	14.2
428	BA.5	Male	2297	23.3
429	BA.5	Male	120882	16.6
430	BA.2	Female	4671	22.1
431	BA.5	Male	20496	19.6
432	BA.5	Male	9499	20.9
433	BA.5	Male	7276	21
434	BA.5	Male	34904	18.7
435	BA.5	Female	16177	20
436	BA.2	Female	120882	16.6
437	BA.5	Female	79897	17.3
438	BA.5	Male	16	31.7
439	BA.5	Male	6	33.3
440	BA.2	Female	12	32.2
441	BA.5	Female	8	32.9
442	BA.5	Male	330438	14.9
443	BA.2	Male	84766	17.2
444	BA.5	Male	113938	16.7
445	BA.5	Female	26899859	13.5
446	BA.5	Female	891	24.9
447	BA.5	Female	75308	17.4
448	BA.5	Female	10200	22.065
449	BA.5	Male	101226	16.9
450	BA.5	Male	60878	18.609
451	BA.5	Male	162484	16.1
452	BA.5	Female	29228	19
453	BA.5	Male	231713	15.5
454	BA.5	Female	101226	16.9
455	BA.5	Female	89931	17.1
456	BA.5	Female	59440	17.8
457	BA.5	Female	205859	15.7
458	BA.5	Male	42791	16.911
459	BA.5	Male	70982	17.5
460	BA.5	Female	5162	23.7
461	BA.5	Female	817	26.6
462	BA.5	Female	39	31.4
463	BA.5	Male	499942	14.2
464	BA.5	Female	833297	15.7
465	BA.5	Female	1074484	15.3
466	BA.5	Male	414190	16.8
467	BA.5	Female	265461	17.5
468	BA.5	Male	265461	17.5
469	BA.5	Female	37017	20.6
470	BA.5	Male	1431	24.1
471	BA.5	Female	646249	16.1
472	BA.5	Female	162088	21.5
473	BA.5	Male	97594	18.456
474	BA.5	Male	205859	15.7
475	BA.5	Female	8439	21.1
476	BA.5	Male	282879	17.4
477	BA.5	Female	205873	17.9
478	BA.5	Female	249115	17.6
479	BA.5	Female	54200	20
480	BA.5	Male	9	32.6
481	BA.5	Female	41	30.1
482	BA.5	Female	508	26.901
483	BA.5	Male	89	28.8
484	BA.5	Male	444161	14.4
485	BA.5	Male	34	30.4
486	BA.5	Female	545758	19.6
487	BA.5	Male	350574	14.8
488	BA.5	Female	400060	13.412
489	BA.5	Female	101226	16.9
490	BA.5	Female	120882	16.6
491	BA.5	Female	2297	23.3
492	BA.5	Male	555	25.7
493	BA.5	Female	34904	18.7
494	BA.5	Male	413	26.2
495	BA.5	Female	7067	21.4
496	BA.5	Male	903275	13.2
497	BA.5	Female	120882	16.6
498	BA.5	Male	418649	14.5
499	BA.5	Female	162484	16.1
500	BA.5	Female	5578	21.8
501	BA.5	Male	46916	18.2
502	BA.5	Male	18	31.5
503	BA.5	Male	79897	17.3
504	BA.5	Male	394603	14.6
505	BA.5	Male	113938	16.7
506	BA.5	Male	5	33.8
507	BA.5	Female	136063	16.4
508	BA.5	Male	1065	24.6
509	BA.5	Male	231713	15.5
510	BA.5	Male	52808	18
511	BA.5	Male	66905	17.6
512	BA.5	Female	142	28
513	BA.5	Male	523	25.8
514	BA.5	Female	95411	17
515	BA.5	Female	73100	17.203
516	BA.5	Male	41	30.983
517	BA.5	Male	21378	19.468
518	BA.5	Male	25	31.91
519	BA.5	Female	29228	19
520	BA.5	Male	182890	15.9
521	BA.5	Male	39287	18.5
522	BA.5	Female	11	32.4
523	BA.5	Female	260813	15.3
524	BA.5	Female	34904	18.7
525	BA.5	Male	231713	15.5
526	BA.5	Male	101226	16.9
527	BA.5	Female	539840	13.944
528	BA.5	Male	52808	18
529	BA.2	Male	70982	17.5
530	BA.5	Female	89931	17.1
531	BA.5	Female	444161	14.4
532	BA.5	Male	56026	17.9
533	BA.5	Male	84766	17.2
534	BA.2	Male	162484	16.1
535	BA.2	Female	10692	20.7
536	BA.5	Female	218404	15.6
537	BA.5	Male	2627000	12.934
538	BA.5	Male	11344	20.6
539	BA.5	Male	14372	20.2
540	BA.2	Male	46	29.9
541	BA.5	Male	1065	24.6
542	BA.5	Female	12035	20.5
543	BA.5	Female	70982	17.5
544	BA.5	Male	23070	19.4
545	BA.5	Male	162484	16.1
546	BA.5	Male	555	25.7
547	BA.5	Female	16177	20
548	BA.5	Male	106	28.5
549	BA.5	Female	307	26.7
550	BA.5	Male	13547	20.3
551	BA.5	Male	29	30.7
552	BA.5	Male	25967	19.2
553	BA.5	Male	95411	17
554	BA.5	Female	26	30.9
555	BA.5	Female	218404	15.6
556	BA.5	Male	70982	17.5
557	BA.5	Male	24	31
558	BA.5	Male	43	34.4
559	BA.5	Female	112	28.4
560	BA.5	Male	37	30.3
561	BA.5	Female	79897	17.3
562	BA.5	Female	1	37.953
563	BA.5	Male	5	35.601
564	BA.5	Female	51118	20.848
565	BA.5	Female	1709	23.8
566	BA.5	Male	418649	14.5
567	BA.5	Male	3087	22.8
568	BA.5	Male	172385	16
569	BA.5	Male	59440	17.8
570	BA.5	Female	70982	17.5
571	BA.5	Male	139520	16.305
572	BA.5	Female	70982	17.5
573	BA.5	Female	3087	22.8
574	BA.5	Female	367	26.4
575	BA.5	Female	107394	16.8
576	BA.5	Male	49775	18.1
577	BA.5	Female	46916	18.2
578	BA.5	Male	1065	24.6
579	BA.5	Female	136063	16.4
580	BA.5	Male	14372	20.2
581	BA.5	Male	120882	16.6
582	BA.5	Male	245833	15.4
583	BA.5	Male	17163	19.9
584	BA.2	Male	23837	24.5
585	BA.5	Female	394603	14.6
586	BA.5	Male	31	30.6
587	BA.5	Female	66905	17.6
588	BA.5	Male	6	33.4
589	BA.5	Female	101226	16.9
590	BA.5	Female	260813	15.3
591	BA.5	Male	555	25.7
592	BA.5	Female	12	32.2
593	BA.5	Male	11	32.3
594	BA.5	Female	4671	22.1
595	BA.5	Male	75308	17.4
596	BA.5	Male	12035	20.5
597	BA.5	Male	582230	12.289
598	BA.5	Male	75308	17.4
599	BA.5	Male	46916	18.2
600	BA.5	Male	1271	24.3
601	BA.5	Male	103440	15.791
602	BA.5	Male	26	33.815
603	BA.5	Female	670350	11.725
604	BA.5	Male	190360	14.464
605	BA.5	Female	10044	20.864
606	BA.5	Female	63062	17.7
607	BA.5	Male	13	32
608	BA.2	Male	13	32.1
609	BA.5	Female	113938	16.7
610	BA.5	Male	465	26
611	BA.5	Male	128248	16.5
612	BA.5	Male	25967	19.2
613	BA.5	Male	89	28.8
614	BA.5	Male	182890	15.9
615	BA.5	Male	630340	14.354
616	BA.5	Male	5	36.249
617	BA.5	Male	46	29.9
618	BA.5	Male	293569	15.1
619	BA.5	Male	31	30.6
620	BA.5	Male	95411	17
621	BA.5	Male	34904	18.7
622	BA.5	Female	592600	16.174
623	BA.5	Male	1065	24.6
624	BA.5	Female	7955	21.2
625	BA.5	Female	56026	17.9
626	BA.5	Female	4403	22.2
627	BA.5	Male	107394	16.8
628	BA.5	Male	14372	20.2
629	BA.2	Male	311458	15
630	BA.5	Male	16177	20
631	BA.5	Male	194035	15.8
632	BA.5	Female	56026	17.9
633	BA.5	Male	46916	18.2
634	BA.5	Female	231713	15.5
635	BA.5	Female	20	31.3
636	BA.5	Female	112	28.4
637	BA.5	Male	59440	17.8
638	BA.5	Female	205859	15.7
639	BA.5	Male	120882	16.6
640	BA.5	Male	13	32
641	BA.5	Male	4956	22
642	BA.5	Male	229	27.2
643	BA.5	Male	86	33.3
644	BA.5	Male	70	29.2
645	BA.5	Male	276400	17.797
646	BA.5	Male	50335	18.202
647	BA.5	Female	75466	17.335
648	BA.5	Female	27549	19.1
649	BA.5	Male	17	31.6
650	BA.5	Male	625	25.5
651	BA.5	Male	75308	17.4
652	BA.5	Female	16	31.7
653	BA.5	Male	134	28.1
654	BA.5	Male	203	27.4
655	BA.5	Male	18209	19.8
656	BA.5	Female	16	31.7
657	BA.5	Male	18209	19.8
658	BA.5	Male	523	25.8
659	BA.5	Male	245833	15.4
660	BA.5	Female	7955	21.2
661	BA.5	Female	3087	22.8
662	BA.5	Female	136063	16.4
663	BA.5	Male	107394	16.8
664	BA.5	Male	394603	14.6
665	BA.5	Female	101226	16.9
666	BA.5	Female	7	33.1
667	BA.5	Female	9	32.7
668	BA.5	Male	39287	18.5
669	BA.5	Female	37	30.3
670	BA.5	Male	21	31.2
671	BA.5	Male	10078	20.8
672	BA.5	Male	113938	16.7
673	BA.5	Female	11	32.3
674	BA.5	Female	229	27.2
675	BA.5	Female	1656600	14.554
676	BA.5	Female	70	31.242
677	BA.5	Male	59440	17.8
678	BA.5	Female	14	31.9
679	BA.5	Female	6279	21.6
680	BA.5	Male	84766	17.2
681	BA.5	Male	245833	15.4
682	BA.5	Female	11	33.1
683	BA.5	Male	10	32.5
684	BA.5	Male	11	32.4
685	BA.5	Male	1611	23.9
686	BA.5	Female	67	33.7
687	BA.5	Female	172385	16
688	BA.5	Male	389	26.3
689	BA.5	Female	13	32
690	BA.5	Female	330438	14.9
